# Supplementary material for: Screening for Patients with Visual Acuity Loss in Primary Health Care: A Cross Sectional Study in a Deprived Hungarian Population
Source: Healthcare (Basel). 2023 Jul 5;11(13):1941. doi: 10.3390/healthcare11131941 (PMC10341402; doi:10.3390/healthcare11131941)
Supplement: Supplementary file 1 [file healthcare-11-01941-s001.zip]

Archive with 1 entries (1 files):
- healthcare-2474326-supplementary.pdf
